# Supplementary material for: Genome-Wide Identification and Analysis of Grape Aldehyde Dehydrogenase (ALDH) Gene Superfamily
Source: PLoS One. 2012 Feb 15;7(2):e32153. doi: 10.1371/journal.pone.0032153 (PMC3280228; doi:10.1371/journal.pone.0032153)
Supplement: Table S1 — Details of publicly available grape array datasets and grape ALDH expression profiles. (XLS) [file pone.0032153.s002.xls]

## Sheet: experiment
Experiment Accession #	Experiment description	# of arrays in the experiment
E-GEOD-29948	Expression data from 35S::VvCBF4-overexpressing grapevines	8
E-MEXP-3045	Sulphur dioxide evokes large scale reprogramming of the grape berry transcriptome	12
E-GEOD-27180	Expression data from micropropagated Vitis vinifera when transferred to ex vitro conditions	4
E-MEXP-1950	Transcription profiling of grapevines of genotype Carignan and RRM	12
E-GEOD-12842	Transcription profiling of grapevine Vitis vinifera cultivars Chardonnay and Incrocio Manzoni naturally infected with Bois Noir phytoplasma compared to healthy samples	10
E-MEXP-2114	Transcription profiling of grapevine cell cultures treated with DIMEB, a resveratrol elicitor	6
E-GEOD-17502	Photoperiod regulation of grape bud dormancy	84
E-GEOD-11857	Transcription profiling of grapevine resistance to downy mildew mediated by the Rpv1 and Rpv2 genes	12
E-MEXP-1524	Transcription profiling of grapevine cell culture treated with methyly jasmonate, salicylic acids and ethanol controls	12
E-GEOD-6404	Transcription profiling of V. vinifera Cabernet sauvignon and V. aestivalis Norton innoculated with Erysiphe necator conidiospores	72
VV1	short term abiotic stress Cabernet Sauvignon	48
VV16	Grape skin transcriptome in the berries grown on the vine treated with exogenous abscisic acid	12
VV17	Grape skin transcriptome in the berries cultured in vitro treated with exogenous abscisic acid.	8
VV2	Long-term Salt & Water Stress in Grapes	39
VV28	Gene expression associated with compatible viral diseases in berry	14
VV7	Gene expression associated with compatible viral diseases in grapevine cultivars	6
VV9	High temperature effect on Cabernet Sauvignon berries	12
E-MEXP-1282	Transcription profiling of grapevine cultivar Pinot Noir berry development during three seasons	27
E-GEOD-11406	Transcription profiling of grape berries during ripening initation	32
	http://www.plexdb.org/modules/PD_browse/experiment_browser.php?plex_name=GrapePLEX
	http://www.ebi.ac.uk/arrayexpress/browse.html?array=A-AFFY-78

## Sheet: comparision
exreriment accession	compariosn	treatment	control	other factors
E-GEOD-11857	DM-mock-Rpv1-Rpv2-	mildew	water	Rpv1-Rpv2-
E-GEOD-11857	DM-mock-Rpv1-Rpv2+	mildew	water	Rpv1-Rpv2+
E-GEOD-11857	DM-mock-Rpv1+Rpv2-	mildew	water	Rpv1+Rpv2-
E-GEOD-12842	BN-susceptible-BN-mock	infected	healthy	Chardonnay
E-GEOD-12842	BN-resistant-BN-mock	infected	healthy	Incrocio Manzoni
E-GEOD-17502	riparia-ld-sd-d1	long photoperiod	short photoperiod	Riparia, day 1
E-GEOD-17502	riparia-ld-sd-d14	long photoperiod	short photoperiod	Riparia, day 14
E-GEOD-17502	riparia-ld-sd-d21	long photoperiod	short photoperiod	Riparia, day 21
E-GEOD-17502	riparia-ld-sd-d28	long photoperiod	short photoperiod	Riparia, day 28
E-GEOD-17502	riparia-ld-sd-d3	long photoperiod	short photoperiod	Riparia, day 3
E-GEOD-17502	riparia-ld-sd-d42	long photoperiod	short photoperiod	Riparia, day 42
E-GEOD-17502	riparia-ld-sd-d7	long photoperiod	short photoperiod	Riparia, day 7
E-GEOD-17502	seyval-ld-sd-d1	long photoperiod	short photoperiod	Seyval, day 1
E-GEOD-17502	seyval-ld-sd-d14	long photoperiod	short photoperiod	Seyval, day 14
E-GEOD-17502	seyval-ld-sd-d21	long photoperiod	short photoperiod	Seyval, day 21
E-GEOD-17502	seyval-ld-sd-d28	long photoperiod	short photoperiod	Seyval, day 28
E-GEOD-17502	seyval-ld-sd-d3	long photoperiod	short photoperiod	Seyval, day 3
E-GEOD-17502	seyval-ld-sd-d42	long photoperiod	short photoperiod	Seyval, day 42
E-GEOD-17502	seyval-ld-sd-d7	long photoperiod	short photoperiod	Seyval, day 7
E-GEOD-27180	ex_vitro_condition	ex vitro conditions	control	none
E-GEOD-29948	CBF4-overexpr-ctrl	35S::VvCBF4-overexpressing	control	none
E-GEOD-6404	PM-resistant-PM-mock-0h	mildew	mock	Norton, 0h
E-GEOD-6404	PM-resistant-PM-mock-12h	mildew	mock	Norton, 12h
E-GEOD-6404	PM-resistant-PM-mock-24h	mildew	mock	Norton, 24h
E-GEOD-6404	PM-resistant-PM-mock-48h	mildew	mock	Norton, 48h
E-GEOD-6404	PM-resistant-PM-mock-4h	mildew	mock	Norton, 4h
E-GEOD-6404	PM-resistant-PM-mock-8h	mildew	mock	Norton, 8h
E-GEOD-6404	PM-susceptible-PM-mock-0h	mildew	mock	Cabernet sauvignon , 0h
E-GEOD-6404	PM-susceptible-PM-mock-12h	mildew	mock	Cabernet sauvignon , 12h
E-GEOD-6404	PM-susceptible-PM-mock-24h	mildew	mock	Cabernet sauvignon , 24h
E-GEOD-6404	PM-susceptible-PM-mock-48h	mildew	mock	Cabernet sauvignon , 48h
E-GEOD-6404	PM-susceptible-PM-mock-4h	mildew	mock	Cabernet sauvignon , 4h
E-GEOD-6404	PM-susceptible-PM-mock-8h	mildew	mock	Cabernet sauvignon , 8h
E-MEXP-1524	JA-ctrl (1)	jasmonic acid	control	none
E-MEXP-1524	MJ-ctrl (1)	methyl jasmonate	control	none
E-MEXP-1524	MJ-SA-ctrl (1)	methyl jasmonate + salicylic acid	control	none
E-MEXP-1950	car-rrm-genotypes-stage-18	Carignan	RRM	inflorescence development stage 18
E-MEXP-1950	car-rrm-genotypes-stage-27	Carignan	RRM	inflorescence development stage 27
E-MEXP-2114	dimeb-elicitor-ctrl	DIMEB	control	none
E-MEXP-3045	MJ-ctrl (2)	methyl jasmonate	control	none
E-MEXP-3045	SA-ctrl (2)	salicylic acid	control	none
E-MEXP-3045	SA_MJ-ctrl (2)	salicylic acid + methyl jasmonate	control	none
E-MEXP-3045	SO2-ctrl (2)	Sulfur dioxide	control	none
vv16	ABA-ctrl-d14 (vv16)	ABA	control	14 day
vv16	ABA-ctrl-d28 (vv16)	ABA	control	28 day
vv17	ABA-ctrl-d03 (vv17)	ABA	control	3 day
vv17	ABA-ctrl-d10 (vv17)	ABA	control	10 day
vv1	cold-01h	cold	control	1 hour
vv1	cold-04h	cold	control	4 hour
vv1	cold-08h	cold	control	8 hour
vv1	peg-01h	PEG	control	1 hour
vv1	peg-04h	PEG	control	4 hour
vv1	peg-08h	PEG	control	8 hour
vv1	peg-24h	PEG	control	24 hour
vv1	salt-01h	salt	control	1 hour
vv1	salt-04h	salt	control	4 hour
vv1	salt-08h	salt	control	8 hour
vv1	salt-24h	salt	control	24 hour
vv28	virus-GLRaV-3-mock-Ripening	virus	control	Ripening
vv28	virus-GLRaV-3-mock-Veraison	virus	control	Veraison
vv2	salinity-d04	salinity	control	4 day
vv2	salinity-d08	salinity	control	8 day
vv2	salinity-d12	salinity	control	12 day
vv2	salinity-d16	salinity	control	16 day
vv2	waterDef-d04	water deficit	control	4 day
vv2	waterDef-d08	water deficit	control	8 day
vv2	waterDef-d12	water deficit	control	12 day
vv2	waterDef-d16	water deficit	control	16 day
vv7	virus-GLRaV-3-mock (vv7)	virus	control	none
vv9	highTemp-week2	high temperature	control	2 week
vv9	highTemp-week4	high temperature	control	4 week
vv9	highTemp-week6	high temperature	control	6 week
E-MEXP-1282	grape berry development (fruits at 5, 7 and 10 weeks after flowering), season 2003
E-MEXP-1282	grape berry development (fruits at 5, 7 and 10 weeks after flowering), season 2005
E-MEXP-1282	grape berry development (fruits at 5, 7 and 10 weeks after flowering), season 2006
E-GEOD-11406	grape berry development (fruits at stages of green hard, green soft, pink soft and red soft)

## Sheet: All
probe	Name	DM-mock-Rpv1-Rpv2-(logFC)	DM-mock-Rpv1-Rpv2-(adjust_p_value)	DM-mock-Rpv1-Rpv2+(logFC)	DM-mock-Rpv1-Rpv2+(adjust_p_value)	DM-mock-Rpv1+Rpv2-(logFC)	DM-mock-Rpv1+Rpv2-(adjust_p_value)	PM-resistant-PM-mock-0h(logFC)	PM-resistant-PM-mock-0h(adjust_p_value)	PM-resistant-PM-mock-4h(logFC)	PM-resistant-PM-mock-4h(adjust_p_value)	PM-resistant-PM-mock-8h(logFC)	PM-resistant-PM-mock-8h(adjust_p_value)	PM-resistant-PM-mock-12h(logFC)	PM-resistant-PM-mock-12h(adjust_p_value)	PM-resistant-PM-mock-24h(logFC)	PM-resistant-PM-mock-24h(adjust_p_value)	PM-resistant-PM-mock-48h(logFC)	PM-resistant-PM-mock-48h(adjust_p_value)	PM-susceptible-PM-mock-0h(logFC)	PM-susceptible-PM-mock-0h(adjust_p_value)	PM-susceptible-PM-mock-4h(logFC)	PM-susceptible-PM-mock-4h(adjust_p_value)	PM-susceptible-PM-mock-8h(logFC)	PM-susceptible-PM-mock-8h(adjust_p_value)	PM-susceptible-PM-mock-12h(logFC)	PM-susceptible-PM-mock-12h(adjust_p_value)	PM-susceptible-PM-mock-24h(logFC)	PM-susceptible-PM-mock-24h(adjust_p_value)	PM-susceptible-PM-mock-48h(logFC)	PM-susceptible-PM-mock-48h(adjust_p_value)	BN-susceptible-BN-mock(logFC)	BN-susceptible-BN-mock(adjust_p_value)	BN-resistant-BN-mock(logFC)	BN-resistant-BN-mock(adjust_p_value)	virus-GLRaV-3-mock-Ripening(logFC)	virus-GLRaV-3-mock-Ripening(adjust_p_value)	virus-GLRaV-3-mock-Veraison(logFC)	virus-GLRaV-3-mock-Veraison(adjust_p_value)	virus-GLRaV-3-mock-vv7(logFC)	virus-GLRaV-3-mock-vv7(adjust_p_value)	riparia-ld-sd-d1(logFC)	riparia-ld-sd-d1(adjust_p_value)	riparia-ld-sd-d3(logFC)	riparia-ld-sd-d3(adjust_p_value)	riparia-ld-sd-d7(logFC)	riparia-ld-sd-d7(adjust_p_value)	riparia-ld-sd-d14(logFC)	riparia-ld-sd-d14(adjust_p_value)
1608207_at	VvALDH2B4	-0.560255	0.190945	-1.3435	0.00193733	-0.732421	0.0413011	0.0854636	1	0.0303523	1	0.16336	1	-0.122426	1	-0.00788499	1	0.101968	1	0.00604775	1	0.0297468	1	0.109273	1	0.0717571	1	-0.0421832	1	-0.0331924	1	-0.496231	0.0367271	0.0167848	1	0.0822674	0.758275	0.350969	0.35743	-0.3144	0.290593	-1.05239	6.96143e-05	0.0240113	1	0.119439	0.934145	0.904128	0.00282538
1622543_at	VvALDH2B4	-0.397584	0.510705	-2.02315	0.00108319	-0.768066	0.0836715	0.150909	1	0.275027	1	0.0648031	1	-0.273478	1	0.082336	1	0.048674	1	-0.409135	1	-0.109726	1	-0.023093	1	-0.110211	1	-0.529449	0.788186	-0.287432	1	-0.684118	0.274781	-0.027666	1	-0.525878	0.0169329	0.490316	0.199831	-1.64009	0.339206	-0.744545	0.0530087	0.185774	0.87738	0.199286	0.899315	0.76577	0.128831
1608583_at	VvALDH2B9	-0.469381	0.295247	-1.41326	0.00183953	-1.1855	0.00911184	-0.0489257	1	0.0277172	1	0.0649712	1	0.159311	1	-0.11215	1	-0.116471	1	-0.194081	1	-0.236064	1	-0.172645	1	0.0954865	1	0.454072	1	0.121394	1	0.85525	0.164208	1.03243	0.201628	-0.332932	0.0456532	0.221126	0.497697	0.0855403	0.824806	-0.662862	0.00598595	-0.362895	0.291146	-0.702774	0.0270182	0.444464	0.18541
1607505_s_at	VvALDH2B8	0.443312	0.279229	0.247997	0.322612	0.469184	0.135847	-0.350895	1	-0.0401379	1	0.0883118	1	0.277419	1	0.415868	1	-0.205776	1	-0.0034252	1	-0.160255	1	-0.0785365	1	0.0152206	1	0.272063	1	0.559107	1	0.236749	0.743114	1.12653	0.143845	0.22821	0.334787	0.00391782	1	1.25265	0.450213	0.286532	0.147146	0.480804	0.0377457	0.250902	0.436422	-0.439117	0.066883
1616783_at	VvALDH2B8	0.387956	0.200809	0.236916	0.209877	0.647833	0.020275	-0.158664	1	-0.072475	1	0.21359	1	0.00532865	1	0.188614	1	-0.00432052	1	0.254522	1	0.0725171	1	-0.00350363	1	-0.024373	1	-0.030367	1	0.454809	0.72507	0.269868	0.603303	0.938679	0.137224	0.131944	0.679662	-0.0368363	1	1.20135	0.612315	-0.188275	0.331614	0.161847	0.598751	0.126082	0.785102	-0.481424	0.0199605
1607972_s_at	VvALDH3F1	-0.420123	0.458881	-0.768536	0.0370002	-0.560444	0.165708	0.248901	1	0.0730127	1	0.197693	1	-0.175697	1	-0.000450627	1	0.1942	1	-0.404557	1	-0.688573	1	-0.232633	1	-0.289932	1	-0.308269	1	-0.127552	1	-0.340518	0.729264	-0.333915	0.804421	-1.15104	0.0118776	-0.261731	0.857303	-0.130132	0.937853	-0.0652558	0.990162	0.121287	0.967905	0.450955	0.488059	0.78056	0.102148
1620281_at	VvALDH3F1	-0.474571	0.573328	-0.705885	0.141309	-0.245565	0.748619	0.0206701	1	-0.43864	1	0.0608053	1	-0.157129	1	-0.0213039	1	0.234386	1	-0.339664	1	-0.318597	1	-0.0592166	1	-0.531355	1	-0.536501	1	-0.19635	1	-0.412529	0.613453	-0.596365	0.53609	-1.1374	0.00225804	0.00747929	1	-0.181331	0.916505	-0.573239	0.125391	0.0331049	1	0.129374	0.982122	0.744342	0.116563
1609027_at	VvALDH3J1	-0.159738	0.741989	-0.367181	0.121872	-0.25746	0.371815	-0.874286	1	0.78978	1	0.361562	1	0.240391	1	0.183717	1	0.447772	1	-0.538724	1	0.109598	1	0.745404	1	0.301355	1	0.339939	1	0.291893	1	0.457585	0.41283	-0.880775	0.220421	-0.19926	0.541013	0.0253669	1	0.216305	0.809316	-0.23899	0.51946	-0.0033408	1	0.342512	0.53718	1.10706	0.00130897
1612798_at	VvALDH3J1	0.140231	0.657935	-0.0163719	0.995761	-0.0104836	1	-0.00929325	1	-0.00135872	1	0	1	0	1	0	1	-0.00254526	1	0.202237	1	-0.0920088	1	0.938292	1	0.213615	1	0.24588	1	0.314176	1	0.313602	0.509507	-0.0294938	1	absent	absent	absent	absent	absent	absent	-0.120747	0.746759	-0.269845	0.493021	-0.110585	0.93441	0.603356	0.04445
1609118_at	VvALDH3H1	-0.0153832	1	-0.823346	0.011768	-0.230187	0.484935	0.150554	1	0.132602	1	0.0900156	1	-0.0661721	1	0.169761	1	0.074223	1	0.0146369	1	-0.128028	1	0.294479	1	-0.0701232	1	-0.221849	1	-0.186845	1	0.316143	0.457911	-0.342024	0.52517	-0.5541	0.00588342	0.151559	0.737344	0.0262473	1	0.025507	1	-0.128561	0.879642	-0.0910758	0.98882	-0.953896	0.00181547
1622313_at	VvALDH3H1	-0.0931318	0.769121	-0.181843	0.211871	-0.115397	0.552552	-0.0684491	1	0.176993	1	0.44756	1	-0.0816362	1	0.23855	1	0.0768513	1	0.467085	0.705228	0.201188	1	0.101985	1	-0.0642846	1	0.215169	1	-0.17268	1	0.238714	0.49696	0.0901811	0.903591	-0.299234	0.289545	0.0954628	1	0.6164	0.388707	-0.0530555	0.949405	-0.0933648	0.919502	-0.324635	0.378552	-1.27429	1.15027e-06
1617309_at	VvALDH3H5	-0.19319	0.857565	-0.610582	0.133816	-0.147748	0.861538	-0.00815083	1	0.0922154	1	-0.0103269	1	-0.0359856	1	0.0269312	1	0.0517389	1	-0.121118	1	0.131822	1	0.0471187	1	0.110886	1	-0.0294544	1	-0.033427	1	-1.20197	0.0204912	-0.851803	0.13275	-0.380099	0.0319247	-0.0724512	0.963352	-0.855265	0.206189	0.858779	1.48625e-06	0.962044	9.62367e-07	0.597377	0.00608511	0.360269	0.102653
1606935_at	VvALDH5F1	0.00475677	1	0.165313	0.302605	-0.0953648	0.695245	-0.0681485	1	-0.0691614	1	-0.422743	1	-0.0562509	1	-0.154571	1	-0.155132	1	0.00374771	1	-0.0376737	1	-0.205907	1	0.0276968	1	-0.288662	1	-0.216786	1	-0.654839	0.104742	-0.281081	0.596413	0.29903	0.244197	0.313851	0.556467	-0.441626	0.804393	0.230635	0.196953	-0.356376	0.0944627	0.0123793	1	0.358301	0.100808
1606966_at	VvALDH6B7	0.0774508	0.695228	-0.4297	0.00381882	0.0604963	0.687207	-0.102404	1	-0.0449711	1	0.167883	1	0.0362656	1	0.172716	1	-0.0458964	1	4.44089e-16	1	0.000309422	1	0.00179091	1	4.44089e-16	1	4.44089e-16	1	0.000225499	1	-0.0916276	0.574485	0.00864147	1	0.0668867	0.0820362	0.0157819	0.96819	0.00253031	1	-0.27049	0.192946	-0.0849891	0.908259	-0.0761251	0.968321	0.198326	0.611209
1619810_at	VvALDH6B3	-0.379032	0.481922	-0.125107	0.738774	0.00889865	1	0.0834529	1	0.0911451	1	0.134959	1	-0.101446	1	0.0765442	1	-0.0303656	1	-0.164655	1	-0.199839	1	0.0782979	1	0.0430463	1	0.290539	0.866362	0.103987	1	0.629656	0.00954665	0.383634	0.106866	0.15518	0.0909225	0.128013	0.477834	0.312716	0.775848	-0.129411	0.304726	0.100092	0.633172	0.0472507	0.955875	0.0223396	1
1621793_at	VvALDH7B5	-0.170879	0.212907	-0.590788	0.000564311	-0.39266	0.00708014	0.0423397	1	-0.0249826	1	-0.0385677	1	-0.089412	1	0.00767406	1	0.228461	1	0.122441	1	0.0664895	1	0.0945522	1	-0.251605	1	-0.0215348	1	0.0734526	1	0.0372553	0.975637	0.0789784	0.900796	-0.0384824	0.836628	-0.0187231	1	-0.0735832	0.838461	-0.177802	0.154071	0.0203547	1	0.022234	1	0.091459	0.774288
1611624_at	VvALDH10A9	-0.401281	0.136485	-0.523988	0.0115633	-0.457357	0.0386633	-0.191535	1	0.12162	1	0.171489	1	-0.0929951	1	0.0747394	1	-0.054494	1	-0.218886	1	-0.197675	1	-0.0285774	1	-0.265061	1	0.0803636	1	0.142214	1	0.336216	0.135461	0.704627	0.0387998	-0.0231738	0.864629	-0.0430062	0.914614	0.0499853	1	0.151683	0.295602	0.124495	0.589074	-0.090747	0.805514	-0.124314	0.650392
1620523_at	VvALDH10B1	absent	absent	absent	absent	absent	absent	-4.44089e-16	1	0.00204351	1	-0.0456796	1	-4.44089e-16	1	0.0173716	1	0.00484744	1	0.00907053	1	-0.0666773	1	0.030956	1	-0.024732	1	0	1	0.0117052	1	0.858317	0.0839782	0.643317	0.299302	0.0865059	0.180859	0.000422528	1	0.421346	0.485717	0.519036	3.05672e-05	-0.0562601	0.893353	0.00367584	1	0.0752656	0.869613
1607548_at	VvALDH11B1	0.419824	0.359548	0.0830372	0.826062	1.06105	0.0137745	0.0377953	1	0.119213	1	-0.232422	1	-0.297297	1	0.103763	1	0.0254473	1	-0.0657227	1	-0.0401637	1	-0.415916	1	-0.304302	1	-0.216612	1	-0.180767	1	-1.72671	0.0137352	-1.10297	0.127443	-0.942682	0.00482412	0.136517	0.938425	-0.789403	0.473191	-0.0585394	0.989081	0.875591	0.0254694	-0.11969	0.977113	0.935576	0.0153073
1618249_at	VvALDH11B1	0.455704	0.26447	0.566801	0.0431581	1.04025	0.0105613	0.0782984	1	0.0439484	1	-0.351188	1	0.0889203	1	0.238465	1	-0.0734351	1	0.0800902	1	0.0945575	1	-0.31402	1	0.0370903	1	-0.0925115	1	-0.270958	1	-1.80595	0.00154808	-0.70623	0.0685712	-0.898871	0.00451654	0.0767783	1	-0.230891	0.623837	0.702927	0.0138874	1.40491	1.93284e-05	0.280659	0.636975	0.819423	0.0165501
1617551_at	VvALDH11A3	-0.641034	0.341578	-0.488285	0.233692	0.3233	0.557217	0.0218589	1	0.00635599	1	-0.0241419	1	-0.0919745	1	0.00643184	1	-0.000897687	1	-0.434284	0.587977	-0.926889	0.0104788	-0.281	1	-0.053059	1	0.014644	1	-0.105832	1	0.661651	0.406594	0.933729	0.357598	-0.360572	0.0167579	-0.046791	1	-0.262965	0.784483	0.729401	0.00376535	-0.295597	0.462675	0.204337	0.739501	0.215442	0.721646
1619090_at	VvALDH11A3	-0.10195	0.85735	-0.360872	0.0975356	-0.189032	0.485772	0.069913	1	-0.0657814	1	-0.0710556	1	0.208712	1	-0.0544446	1	-0.33368	1	-0.103509	1	-0.203419	1	-0.0468448	1	-0.114128	1	-0.228077	1	-0.132766	1	0.98087	0.0530838	1.50164	0.0374674	-0.0959998	0.35201	-0.185803	0.313659	0.45232	0.709265	0.475446	0.00296747	-0.376831	0.060808	-0.247871	0.336998	0.0747818	0.965822
1617330_at	VvALDH18B3	absent	absent	absent	absent	absent	absent	absent	absent	absent	absent	absent	absent	absent	absent	absent	absent	absent	absent	absent	absent	absent	absent	absent	absent	absent	absent	absent	absent	absent	absent	absent	absent	absent	absent	8.88178e-16	1	0.000106108	1	absent	absent	0.00232562	1	0	1	0.0173723	0.558934	-0.0212586	0.406074
1621123_at	VvALDH18B3	absent	absent	absent	absent	absent	absent	absent	absent	absent	absent	absent	absent	absent	absent	absent	absent	absent	absent	absent	absent	absent	absent	absent	absent	absent	absent	absent	absent	absent	absent	absent	absent	absent	absent	absent	absent	absent	absent	absent	absent	0	1	0	1	0	1	0	1
1619565_at	VvALDH18B1	-0.0242249	1	-0.524639	0.08598	0.075879	0.937752	0.0603506	1	0.091626	1	-0.264543	1	-0.16757	1	0.0138318	1	-0.0749535	1	0.0351815	1	0.0427185	1	-0.17108	1	0.100442	1	-0.200978	1	-0.0657705	1	-0.0185116	1	0.773467	0.492632	0.312396	0.0743291	0.196903	0.599664	0.132009	1	-0.0498269	0.873359	0.303654	0.103046	0.164856	0.547251	0.364501	0.0439687
1616756_at	VvALDH22A1	0.00285383	1	-0.16225	0.111485	-0.113008	0.358802	-0.0597045	1	-0.0148296	1	-0.00038267	1	-0.0159986	1	0.0110732	1	-0.0393819	1	-0.0193426	1	0.0117137	1	-0.0657193	1	-0.0995096	1	-0.0641367	1	0.0234537	1	0.0167883	1	-0.137337	0.626757	0.100274	0.685412	0.298914	0.447085	0.385702	0.790556	0.338471	0.00445618	-0.210643	0.187691	0.336036	0.033171	0.299324	0.0437242
[truncated: 96 more columns]

## Sheet: abiotic
probe	Name	cold-01h(logFC)	cold-01h(adjust_p_value)	cold-04h(logFC)	cold-04h(adjust_p_value)	cold-08h(logFC)	cold-08h(adjust_p_value)	peg-01h(logFC)	peg-01h(adjust_p_value)	peg-04h(logFC)	peg-04h(adjust_p_value)	peg-08h(logFC)	peg-08h(adjust_p_value)	peg-24h(logFC)	peg-24h(adjust_p_value)	salt-01h(logFC)	salt-01h(adjust_p_value)	salt-04h(logFC)	salt-04h(adjust_p_value)	salt-08h(logFC)	salt-08h(adjust_p_value)	salt-24h(logFC)	salt-24h(adjust_p_value)	salinity-d04(logFC)	salinity-d04(adjust_p_value)	salinity-d08(logFC)	salinity-d08(adjust_p_value)	salinity-d12(logFC)	salinity-d12(adjust_p_value)	salinity-d16(logFC)	salinity-d16(adjust_p_value)	waterDef-d04(logFC)	waterDef-d04(adjust_p_value)	waterDef-d08(logFC)	waterDef-d08(adjust_p_value)	waterDef-d12(logFC)	waterDef-d12(adjust_p_value)	waterDef-d16(logFC)	waterDef-d16(adjust_p_value)	highTemp-week2(logFC)	highTemp-week2(adjust_p_value)	highTemp-week4(logFC)	highTemp-week4(adjust_p_value)	highTemp-week6(logFC)	highTemp-week6(adjust_p_value)
1608207_at	VvALDH2B4	-0.466406	0.372807	-0.081711	1	-0.325715	0.443338	0.113723	1	0.647506	0.145461	0.701807	0.0602462	0.738336	0.0259807	0.33322	0.646732	0.631694	0.115899	0.516345	0.234065	0.571669	0.104314	0.175093	1	-0.121194	1	0.62888	0.235533	1.97249	1.84406e-07	0.402473	1	0.478359	0.757659	0.755376	0.0475533	2.20915	2.46835e-08	0.288583	0.367982	-0.0529748	0.971306	0.0170752	1
1622543_at	VvALDH2B4	-0.949635	0.0386814	-0.396149	0.425639	-0.374689	0.36942	0.163773	1	0.287429	0.658875	0.677946	0.0764502	0.70322	0.0377756	0.220366	0.857633	0.424965	0.34095	0.464668	0.316535	0.549626	0.127977	0.190085	1	-0.0649007	1	0.896036	0.112344	2.3022	6.89538e-08	0.473894	1	0.756541	0.540159	0.921332	0.0286689	2.56967	9.6788e-09	0.111757	1	0.0323996	1	0.32176	0.761868
1608583_at	VvALDH2B9	0.186046	0.922822	-0.348459	0.586777	-0.805679	0.0566505	-0.233471	1	0.306891	0.69144	0.0731055	1	-0.934636	0.0147916	-0.343606	0.713168	0.112143	0.967413	-0.0178824	1	-0.0339582	1	0.157853	1	0.0917989	1	-0.15527	0.970266	-0.66507	0.0195207	-0.128369	1	0.014553	1	-0.15518	0.851519	-0.964191	0.00100414	-0.183851	0.799264	-0.315896	0.47681	-0.317923	0.37249
1607505_s_at	VvALDH2B8	-0.119639	0.887882	-0.0153749	1	0.314939	0.216213	0.21694	0.822258	-0.0202611	1	0.650877	0.00763809	0.878497	0.000127705	0.263863	0.521855	0.111987	0.818988	0.520719	0.0504527	0.939445	8.45658e-05	-0.121817	1	-0.100758	1	-0.15167	0.904882	1.40425	3.70912e-07	-0.0767401	1	-0.126566	1	0.172447	0.70353	1.23263	2.5121e-06	-0.143472	1	-0.428262	0.587131	-0.277141	0.702633
1616783_at	VvALDH2B8	-0.199354	0.646088	0.184761	0.618531	0.401893	0.0944126	0.153951	0.978488	0.325134	0.295259	0.629637	0.00875188	0.714077	0.00114411	0.154689	0.82115	0.341691	0.205925	0.528687	0.0428342	0.782345	0.000614685	-0.0888976	1	-0.0511209	1	0.0921155	1	1.34701	2.75039e-06	-0.176822	1	-0.0554261	1	0.364999	0.281158	1.16176	2.03124e-05	-0.171781	0.99903	-0.565948	0.474535	-0.382368	0.560044
1607972_s_at	VvALDH3F1	-0.930874	0.00297268	-0.221355	0.569994	-0.188182	0.570042	-0.292853	0.684104	0.0748872	0.993238	-0.289368	0.327068	1.3129	9.5562e-07	-0.529485	0.117183	0.0194385	1	-0.368084	0.234731	0.877385	0.000477843	-0.131208	1	-0.124779	1	0.248571	0.754616	1.0817	0.00017473	0.216869	1	0.110058	1	0.222012	0.663459	1.29618	1.62463e-05	0.310358	1	-0.158661	1	-0.551792	0.707283
1620281_at	VvALDH3F1	-1.04258	0.000890725	-0.0280681	1	-0.104038	0.822179	-0.375681	0.465922	0.187071	0.69279	-0.241238	0.435267	1.34451	5.36951e-07	-0.520305	0.121262	0.151215	0.724278	-0.207606	0.594116	0.923972	0.000235633	-0.166117	1	-0.135423	1	0.270633	0.582955	0.993164	4.77792e-05	0.193669	1	0.153612	1	0.334624	0.273569	1.2079	2.88225e-06	0.0708638	1	-0.287841	0.944095	-0.56586	0.651952
1609027_at	VvALDH3J1	-0.629177	0.164518	-0.252264	0.660188	-0.616419	0.0785175	-0.501496	0.476634	0.172637	0.854097	0.013274	1	-0.213837	0.604462	-0.361289	0.560904	0.0791717	0.994368	-0.0862942	1	-0.359421	0.322062	0.0256797	1	-0.2201	1	0.199635	0.854501	-0.406335	0.122755	-0.00727778	1	0.12252	1	-0.00353073	1	-0.100264	0.794566	-0.554279	0.873184	-0.417393	0.88276	-0.94863	0.465857
1612798_at	VvALDH3J1	-0.530577	0.142043	0.0843071	0.967793	-0.250679	0.443782	-0.513603	0.275453	0.358895	0.34045	-0.228279	0.518515	-0.053568	0.993065	-0.315374	0.504282	0.18921	0.659192	-0.300562	0.415505	-0.0598509	0.982665	-0.00163766	1	0.0896897	1	0.00230034	1	-0.0264978	0.817973	0.0914962	1	0.0670292	1	0.0603225	0.64249	0	1	0.000598731	1	-0.0129383	1	0.0105841	1
1609118_at	VvALDH3H1	-0.21754	0.221848	-0.102286	0.628792	-0.241222	0.0729919	0.0354952	1	0.154431	0.407148	-0.11835	0.469133	-0.0192076	1	0.0320325	1	0.177452	0.250628	-0.0479477	0.926684	-0.0413685	0.902941	-0.0218055	1	0.0103356	1	-0.111872	0.623675	-0.127445	0.201407	0.00649097	1	-0.0327995	1	-0.0128553	1	0.142899	0.140077	-0.167915	0.801462	0.170279	0.703724	0.403554	0.221267
1622313_at	VvALDH3H1	-0.205087	0.252903	-0.0657238	0.828752	-0.189549	0.16867	0.278283	0.181187	0.11877	0.57735	-0.143112	0.347733	-0.0811148	0.60812	0.108919	0.711321	0.0701506	0.769348	0.0399038	0.966593	-0.0114669	1	0.0466363	1	0.0740966	1	-0.000727411	1	-0.0176297	1	-0.0304974	1	0.0986284	1	-0.0198134	1	0.241266	0.0755302	-0.174204	0.661451	0.0539768	0.97885	0.207889	0.40442
1617309_at	VvALDH3H5	-0.468661	0.246224	0.167127	0.780487	-0.0608207	0.984336	0.00484878	1	0.196209	0.745305	0.160446	0.738533	-0.0465535	1	0.120773	0.967275	0.318406	0.388871	0.202318	0.695293	-0.30214	0.337992	0.0415862	1	-0.292159	1	0.296224	0.773034	0.361253	0.297631	0.280271	1	0.130449	1	0.147011	0.919258	1.26757	0.000277371	0.472008	0.707244	0.275968	0.838943	0.0432348	1
1606935_at	VvALDH5F1	-0.0331996	0.952178	0.0298911	0.934292	-0.121204	0.166428	-0.0754101	0.827519	0.0924007	0.442618	0.019292	0.981796	-0.26668	0.000696048	-0.0205112	1	0.137156	0.146246	0.0597534	0.66968	0.00589838	1	0.0510648	1	-0.057366	1	-0.137914	0.795546	-0.530013	0.00142184	0.050934	1	-0.0752774	1	-0.100268	0.798799	-0.978441	5.10489e-07	0.120263	0.92843	0.142075	0.780766	0.177741	0.611604
1606966_at	VvALDH6B7	-0.395006	0.509956	-0.0407214	1	-0.557796	0.15123	-0.710294	0.254118	-0.170122	0.884387	-0.527064	0.192065	0.941282	0.00623148	-0.483114	0.412014	-0.217215	0.732945	-0.290368	0.622891	0.30645	0.470672	-0.224273	1	0.0419678	1	0.279825	0.579484	0.549834	0.0162212	-0.17127	1	0.194241	1	0.105248	0.908187	0.694318	0.00268861	absent	absent	absent	absent	absent	absent
1619810_at	VvALDH6B3	0.10921	0.628135	-0.0307848	1	0.0799672	0.637872	0.136719	0.708497	-0.0307652	1	0.234087	0.0709652	0.359265	0.00194953	0.0507577	0.967275	0.0330862	0.969928	0.139687	0.39269	0.397992	0.000981071	0.113128	1	-0.00870306	1	-0.0223191	1	0.531918	0.000120944	0.0229364	1	-0.0605201	1	0.129332	0.540796	0.408365	0.00179005	-0.0824537	0.671977	-0.0546863	0.760142	-0.211894	0.105384
1621793_at	VvALDH7B5	-0.0282494	1	0.254773	0.0672359	0.192536	0.127177	0.0718123	1	0.30597	0.0341454	0.407201	0.00131961	1.36173	3.49038e-13	0.038137	1	0.320661	0.0157079	0.283649	0.0366052	1.23949	6.49539e-12	0.113676	1	-0.0182253	1	0.195908	0.73764	1.38742	1.07192e-07	-0.0879772	1	0.0273099	1	0.550619	0.0341549	1.29334	2.94213e-07	0.0755014	0.830042	-0.149467	0.438581	-0.0736622	0.681071
1611624_at	VvALDH10A9	-0.0987276	0.738859	-0.146138	0.440197	-0.297424	0.0333504	-0.0738205	1	-0.0462717	0.966459	-0.113603	0.519924	0.109796	0.464957	-0.181288	0.404651	-0.0744607	0.766113	-0.00671383	1	0.215102	0.112424	0.0567112	1	0.111847	1	-0.0608216	0.945254	0.0848938	0.457777	-0.0634559	1	-0.0317763	1	-0.0454412	0.920424	-0.124482	0.230223	-0.385344	0.305469	-0.393404	0.285732	-0.285602	0.307728
1620523_at	VvALDH10B1	0.0839462	0.965097	-0.346458	0.192309	-0.332061	0.151779	-0.0569122	1	-0.232466	0.480184	-0.0604745	0.952418	-0.101681	0.754003	0.0970721	0.948626	-0.0156981	1	0.0711805	0.955883	0.172958	0.504869	0.0979444	1	0.0946873	1	-0.0939505	0.959723	-0.0839876	0.703685	-0.0215031	1	0.0802146	1	0.0494195	1	-0.0859793	0.67566	-0.00772107	1	0.00137869	1	0.0595353	0.499578
1607548_at	VvALDH11B1	-0.263651	0.369957	0.511949	0.0251363	1.52021	3.62901e-09	0.0425565	1	-0.0329575	1	-0.759024	0.000393268	-0.184344	0.381047	-0.0135301	1	-0.0110929	1	-0.831018	0.000364393	-0.519547	0.00719946	-0.12865	1	-0.202311	1	0.192566	0.753672	-0.662145	0.00196679	0.0838312	1	-0.0026128	1	-0.0298406	1	-0.250548	0.23335	0.77408	0.179111	0.663264	0.249752	0.476728	0.256991
1618249_at	VvALDH11B1	-0.257534	0.48467	0.288217	0.340277	1.69019	7.43574e-09	0.0225376	1	-0.324	0.296902	-0.585882	0.014649	-0.159999	0.553238	-0.0563154	1	-0.25588	0.378238	-0.788099	0.00245824	-0.622523	0.00544286	-0.0571255	1	-0.18811	1	0.126301	0.993956	-0.736233	0.00434175	0.0753109	1	0.0242915	1	-0.0888638	0.976771	-0.209326	0.442986	0.838589	0.0718807	0.553982	0.205151	0.392046	0.204825
1617551_at	VvALDH11A3	-0.225938	0.63384	-0.584655	0.0474075	-0.780386	0.00303455	0.173394	0.973147	-0.0598461	1	-0.192067	0.581662	-0.528169	0.0275979	-0.0345006	1	-0.0959266	0.894129	0.0728543	0.981204	-0.375383	0.144947	-0.00999676	1	0.256514	1	0.321485	0.365025	0.283715	0.136897	-0.303708	1	0.0474357	1	-0.0892405	0.900822	0.135119	0.52113	0.109109	1	0.192036	0.991451	0.299694	0.83261
1619090_at	VvALDH11A3	0.0910462	1	-0.232509	0.597404	-0.640687	0.0251095	0.0644975	1	0.0695037	1	-0.0217057	1	-0.513785	0.0503388	-0.123395	0.949909	0.0375232	1	0.18772	0.710448	-0.234491	0.467553	0.12689	1	0.158414	1	0.318609	0.163211	0.372007	0.00555997	-0.253924	1	0.0552888	1	0.139474	0.512767	0.221886	0.0889591	-0.0658315	0.951916	0.0290107	1	0.312928	0.128808
1617330_at	VvALDH18B3	-4.44089e-16	1	-0.000200064	1	0	1	0	1	-0.000200064	1	0	1	-4.44089e-16	1	0.000306838	1	-0.000200064	1	0	1	0	1	absent	absent	absent	absent	absent	absent	absent	absent	absent	absent	absent	absent	absent	absent	absent	absent	absent	absent	absent	absent	absent	absent
1621123_at	VvALDH18B3	-4.44089e-16	1	-0.000425112	1	0	1	0	1	-0.000425112	1	0	1	-4.44089e-16	1	0	1	-0.000425112	1	0	1	0.00819511	0.398922	absent	absent	absent	absent	absent	absent	absent	absent	absent	absent	absent	absent	absent	absent	absent	absent	absent	absent	absent	absent	absent	absent
1619565_at	VvALDH18B1	-0.166219	0.442278	0.0365337	0.998847	0.574636	0.000113471	0.108895	0.912544	0.401706	0.0158489	0.304263	0.0375435	0.491634	0.000276803	0.0788261	0.882234	0.509245	0.0012954	0.255084	0.114654	0.520072	0.000213363	0.138262	1	-0.0147542	1	0.170911	0.226504	0.477194	8.67406e-07	0.0447473	1	-0.0252755	1	0.223593	0.0286664	0.373465	2.72695e-05	0.985861	0.15916	0.768832	0.257935	1.06111	0.0703659
1616756_at	VvALDH22A1	-0.0940512	0.831418	-0.13858	0.565676	-0.437564	0.00652442	0.113563	0.946614	-0.0653207	0.918144	-0.327857	0.046442	-0.696402	1.21788e-05	-0.0958372	0.858168	-0.159894	0.433531	-0.147291	0.520526	-0.386243	0.0111178	-0.0431553	1	0.108772	1	-0.139853	0.841251	-1.51189	2.33574e-09	-0.146444	1	-0.124919	1	-0.281138	0.24566	-1.80836	1.05933e-10	0.251819	0.541941	0.207677	0.554184	0.337268	0.230196

## Sheet: pathogen
probe	Name	DM-mock-Rpv1-Rpv2-(logFC)	DM-mock-Rpv1-Rpv2-(adjust_p_value)	DM-mock-Rpv1-Rpv2+(logFC)	DM-mock-Rpv1-Rpv2+(adjust_p_value)	DM-mock-Rpv1+Rpv2-(logFC)	DM-mock-Rpv1+Rpv2-(adjust_p_value)	BN-susceptible-BN-mock(logFC)	BN-susceptible-BN-mock(adjust_p_value)	BN-resistant-BN-mock(logFC)	BN-resistant-BN-mock(adjust_p_value)	virus-GLRaV-3-mock-Ripening(logFC)	virus-GLRaV-3-mock-Ripening(adjust_p_value)	virus-GLRaV-3-mock-Veraison(logFC)	virus-GLRaV-3-mock-Veraison(adjust_p_value)	virus-GLRaV-3-mock-vv7(logFC)	virus-GLRaV-3-mock-vv7(adjust_p_value)	PM-resistant-PM-mock-0h(logFC)	PM-resistant-PM-mock-0h(adjust_p_value)	PM-resistant-PM-mock-4h(logFC)	PM-resistant-PM-mock-4h(adjust_p_value)	PM-resistant-PM-mock-8h(logFC)	PM-resistant-PM-mock-8h(adjust_p_value)	PM-resistant-PM-mock-12h(logFC)	PM-resistant-PM-mock-12h(adjust_p_value)	PM-resistant-PM-mock-24h(logFC)	PM-resistant-PM-mock-24h(adjust_p_value)	PM-resistant-PM-mock-48h(logFC)	PM-resistant-PM-mock-48h(adjust_p_value)	PM-susceptible-PM-mock-0h(logFC)	PM-susceptible-PM-mock-0h(adjust_p_value)	PM-susceptible-PM-mock-4h(logFC)	PM-susceptible-PM-mock-4h(adjust_p_value)	PM-susceptible-PM-mock-8h(logFC)	PM-susceptible-PM-mock-8h(adjust_p_value)	PM-susceptible-PM-mock-12h(logFC)	PM-susceptible-PM-mock-12h(adjust_p_value)	PM-susceptible-PM-mock-24h(logFC)	PM-susceptible-PM-mock-24h(adjust_p_value)	PM-susceptible-PM-mock-48h(logFC)	PM-susceptible-PM-mock-48h(adjust_p_value)
1608207_at	VvALDH2B4	-0.560255	0.190945	-1.3435	0.00193733	-0.732421	0.0413011	-0.496231	0.0367271	0.0167848	1	0.0822674	0.758275	0.350969	0.35743	-0.3144	0.290593	0.0854636	1	0.0303523	1	0.16336	1	-0.122426	1	-0.00788499	1	0.101968	1	0.00604775	1	0.0297468	1	0.109273	1	0.0717571	1	-0.0421832	1	-0.0331924	1
1622543_at	VvALDH2B4	-0.397584	0.510705	-2.02315	0.00108319	-0.768066	0.0836715	-0.684118	0.274781	-0.027666	1	-0.525878	0.0169329	0.490316	0.199831	-1.64009	0.339206	0.150909	1	0.275027	1	0.0648031	1	-0.273478	1	0.082336	1	0.048674	1	-0.409135	1	-0.109726	1	-0.023093	1	-0.110211	1	-0.529449	0.788186	-0.287432	1
1608583_at	VvALDH2B9	-0.469381	0.295247	-1.41326	0.00183953	-1.1855	0.00911184	0.85525	0.164208	1.03243	0.201628	-0.332932	0.0456532	0.221126	0.497697	0.0855403	0.824806	-0.0489257	1	0.0277172	1	0.0649712	1	0.159311	1	-0.11215	1	-0.116471	1	-0.194081	1	-0.236064	1	-0.172645	1	0.0954865	1	0.454072	1	0.121394	1
1607505_s_at	VvALDH2B8	0.443312	0.279229	0.247997	0.322612	0.469184	0.135847	0.236749	0.743114	1.12653	0.143845	0.22821	0.334787	0.00391782	1	1.25265	0.450213	-0.350895	1	-0.0401379	1	0.0883118	1	0.277419	1	0.415868	1	-0.205776	1	-0.0034252	1	-0.160255	1	-0.0785365	1	0.0152206	1	0.272063	1	0.559107	1
1616783_at	VvALDH2B8	0.387956	0.200809	0.236916	0.209877	0.647833	0.020275	0.269868	0.603303	0.938679	0.137224	0.131944	0.679662	-0.0368363	1	1.20135	0.612315	-0.158664	1	-0.072475	1	0.21359	1	0.00532865	1	0.188614	1	-0.00432052	1	0.254522	1	0.0725171	1	-0.00350363	1	-0.024373	1	-0.030367	1	0.454809	0.72507
1607972_s_at	VvALDH3F1	-0.420123	0.458881	-0.768536	0.0370002	-0.560444	0.165708	-0.340518	0.729264	-0.333915	0.804421	-1.15104	0.0118776	-0.261731	0.857303	-0.130132	0.937853	0.248901	1	0.0730127	1	0.197693	1	-0.175697	1	-0.000450627	1	0.1942	1	-0.404557	1	-0.688573	1	-0.232633	1	-0.289932	1	-0.308269	1	-0.127552	1
1620281_at	VvALDH3F1	-0.474571	0.573328	-0.705885	0.141309	-0.245565	0.748619	-0.412529	0.613453	-0.596365	0.53609	-1.1374	0.00225804	0.00747929	1	-0.181331	0.916505	0.0206701	1	-0.43864	1	0.0608053	1	-0.157129	1	-0.0213039	1	0.234386	1	-0.339664	1	-0.318597	1	-0.0592166	1	-0.531355	1	-0.536501	1	-0.19635	1
1609027_at	VvALDH3J1	-0.159738	0.741989	-0.367181	0.121872	-0.25746	0.371815	0.457585	0.41283	-0.880775	0.220421	-0.19926	0.541013	0.0253669	1	0.216305	0.809316	-0.874286	1	0.78978	1	0.361562	1	0.240391	1	0.183717	1	0.447772	1	-0.538724	1	0.109598	1	0.745404	1	0.301355	1	0.339939	1	0.291893	1
1612798_at	VvALDH3J1	0.140231	0.657935	-0.0163719	0.995761	-0.0104836	1	0.313602	0.509507	-0.0294938	1	absent	absent	absent	absent	absent	absent	-0.00929325	1	-0.00135872	1	0	1	0	1	0	1	-0.00254526	1	0.202237	1	-0.0920088	1	0.938292	1	0.213615	1	0.24588	1	0.314176	1
1609118_at	VvALDH3H1	-0.0153832	1	-0.823346	0.011768	-0.230187	0.484935	0.316143	0.457911	-0.342024	0.52517	-0.5541	0.00588342	0.151559	0.737344	0.0262473	1	0.150554	1	0.132602	1	0.0900156	1	-0.0661721	1	0.169761	1	0.074223	1	0.0146369	1	-0.128028	1	0.294479	1	-0.0701232	1	-0.221849	1	-0.186845	1
1622313_at	VvALDH3H1	-0.0931318	0.769121	-0.181843	0.211871	-0.115397	0.552552	0.238714	0.49696	0.0901811	0.903591	-0.299234	0.289545	0.0954628	1	0.6164	0.388707	-0.0684491	1	0.176993	1	0.44756	1	-0.0816362	1	0.23855	1	0.0768513	1	0.467085	0.705228	0.201188	1	0.101985	1	-0.0642846	1	0.215169	1	-0.17268	1
1617309_at	VvALDH3H5	-0.19319	0.857565	-0.610582	0.133816	-0.147748	0.861538	-1.20197	0.0204912	-0.851803	0.13275	-0.380099	0.0319247	-0.0724512	0.963352	-0.855265	0.206189	-0.00815083	1	0.0922154	1	-0.0103269	1	-0.0359856	1	0.0269312	1	0.0517389	1	-0.121118	1	0.131822	1	0.0471187	1	0.110886	1	-0.0294544	1	-0.033427	1
1606935_at	VvALDH5F1	0.00475677	1	0.165313	0.302605	-0.0953648	0.695245	-0.654839	0.104742	-0.281081	0.596413	0.29903	0.244197	0.313851	0.556467	-0.441626	0.804393	-0.0681485	1	-0.0691614	1	-0.422743	1	-0.0562509	1	-0.154571	1	-0.155132	1	0.00374771	1	-0.0376737	1	-0.205907	1	0.0276968	1	-0.288662	1	-0.216786	1
1606966_at	VvALDH6B7	0.0774508	0.695228	-0.4297	0.00381882	0.0604963	0.687207	-0.0916276	0.574485	0.00864147	1	0.0668867	0.0820362	0.0157819	0.96819	0.00253031	1	-0.102404	1	-0.0449711	1	0.167883	1	0.0362656	1	0.172716	1	-0.0458964	1	4.44089e-16	1	0.000309422	1	0.00179091	1	4.44089e-16	1	4.44089e-16	1	0.000225499	1
1619810_at	VvALDH6B3	-0.379032	0.481922	-0.125107	0.738774	0.00889865	1	0.629656	0.00954665	0.383634	0.106866	0.15518	0.0909225	0.128013	0.477834	0.312716	0.775848	0.0834529	1	0.0911451	1	0.134959	1	-0.101446	1	0.0765442	1	-0.0303656	1	-0.164655	1	-0.199839	1	0.0782979	1	0.0430463	1	0.290539	0.866362	0.103987	1
1621793_at	VvALDH7B5	-0.170879	0.212907	-0.590788	0.000564311	-0.39266	0.00708014	0.0372553	0.975637	0.0789784	0.900796	-0.0384824	0.836628	-0.0187231	1	-0.0735832	0.838461	0.0423397	1	-0.0249826	1	-0.0385677	1	-0.089412	1	0.00767406	1	0.228461	1	0.122441	1	0.0664895	1	0.0945522	1	-0.251605	1	-0.0215348	1	0.0734526	1
1611624_at	VvALDH10A9	-0.401281	0.136485	-0.523988	0.0115633	-0.457357	0.0386633	0.336216	0.135461	0.704627	0.0387998	-0.0231738	0.864629	-0.0430062	0.914614	0.0499853	1	-0.191535	1	0.12162	1	0.171489	1	-0.0929951	1	0.0747394	1	-0.054494	1	-0.218886	1	-0.197675	1	-0.0285774	1	-0.265061	1	0.0803636	1	0.142214	1
1620523_at	VvALDH10B1	absent	absent	absent	absent	absent	absent	0.858317	0.0839782	0.643317	0.299302	0.0865059	0.180859	0.000422528	1	0.421346	0.485717	-4.44089e-16	1	0.00204351	1	-0.0456796	1	-4.44089e-16	1	0.0173716	1	0.00484744	1	0.00907053	1	-0.0666773	1	0.030956	1	-0.024732	1	0	1	0.0117052	1
1607548_at	VvALDH11B1	0.419824	0.359548	0.0830372	0.826062	1.06105	0.0137745	-1.72671	0.0137352	-1.10297	0.127443	-0.942682	0.00482412	0.136517	0.938425	-0.789403	0.473191	0.0377953	1	0.119213	1	-0.232422	1	-0.297297	1	0.103763	1	0.0254473	1	-0.0657227	1	-0.0401637	1	-0.415916	1	-0.304302	1	-0.216612	1	-0.180767	1
1618249_at	VvALDH11B1	0.455704	0.26447	0.566801	0.0431581	1.04025	0.0105613	-1.80595	0.00154808	-0.70623	0.0685712	-0.898871	0.00451654	0.0767783	1	-0.230891	0.623837	0.0782984	1	0.0439484	1	-0.351188	1	0.0889203	1	0.238465	1	-0.0734351	1	0.0800902	1	0.0945575	1	-0.31402	1	0.0370903	1	-0.0925115	1	-0.270958	1
1617551_at	VvALDH11A3	-0.641034	0.341578	-0.488285	0.233692	0.3233	0.557217	0.661651	0.406594	0.933729	0.357598	-0.360572	0.0167579	-0.046791	1	-0.262965	0.784483	0.0218589	1	0.00635599	1	-0.0241419	1	-0.0919745	1	0.00643184	1	-0.000897687	1	-0.434284	0.587977	-0.926889	0.0104788	-0.281	1	-0.053059	1	0.014644	1	-0.105832	1
1619090_at	VvALDH11A3	-0.10195	0.85735	-0.360872	0.0975356	-0.189032	0.485772	0.98087	0.0530838	1.50164	0.0374674	-0.0959998	0.35201	-0.185803	0.313659	0.45232	0.709265	0.069913	1	-0.0657814	1	-0.0710556	1	0.208712	1	-0.0544446	1	-0.33368	1	-0.103509	1	-0.203419	1	-0.0468448	1	-0.114128	1	-0.228077	1	-0.132766	1
1617330_at	VvALDH18B3	absent	absent	absent	absent	absent	absent	absent	absent	absent	absent	8.88178e-16	1	0.000106108	1	absent	absent	absent	absent	absent	absent	absent	absent	absent	absent	absent	absent	absent	absent	absent	absent	absent	absent	absent	absent	absent	absent	absent	absent	absent	absent
1621123_at	VvALDH18B3	absent	absent	absent	absent	absent	absent	absent	absent	absent	absent	absent	absent	absent	absent	absent	absent	absent	absent	absent	absent	absent	absent	absent	absent	absent	absent	absent	absent	absent	absent	absent	absent	absent	absent	absent	absent	absent	absent	absent	absent
1619565_at	VvALDH18B1	-0.0242249	1	-0.524639	0.08598	0.075879	0.937752	-0.0185116	1	0.773467	0.492632	0.312396	0.0743291	0.196903	0.599664	0.132009	1	0.0603506	1	0.091626	1	-0.264543	1	-0.16757	1	0.0138318	1	-0.0749535	1	0.0351815	1	0.0427185	1	-0.17108	1	0.100442	1	-0.200978	1	-0.0657705	1
1616756_at	VvALDH22A1	0.00285383	1	-0.16225	0.111485	-0.113008	0.358802	0.0167883	1	-0.137337	0.626757	0.100274	0.685412	0.298914	0.447085	0.385702	0.790556	-0.0597045	1	-0.0148296	1	-0.00038267	1	-0.0159986	1	0.0110732	1	-0.0393819	1	-0.0193426	1	0.0117137	1	-0.0657193	1	-0.0995096	1	-0.0641367	1	0.0234537	1

## Sheet: hormone
probe	Name	JA-ctrl-1(logFC)	JA-ctrl-1(adjust_p_value)	MJ-ctrl-1(logFC)	MJ-ctrl-1(adjust_p_value)	MJ-SA-ctrl-1(logFC)	MJ-SA-ctrl-1(adjust_p_value)	MJ-ctrl-2(logFC)	MJ-ctrl-2(adjust_p_value)	SA-ctrl-2(logFC)	SA-ctrl-2(adjust_p_value)	SA_MJ-ctrl-2(logFC)	SA_MJ-ctrl-2(adjust_p_value)	ABA-ctrl-d14(logFC)	ABA-ctrl-d14(adjust_p_value)	ABA-ctrl-d28(logFC)	ABA-ctrl-d28(adjust_p_value)	ABA-ctrl-d03(logFC)	ABA-ctrl-d03(adjust_p_value)	ABA-ctrl-d10(logFC)	ABA-ctrl-d10(adjust_p_value)
1608207_at	VvALDH2B4	-0.25483	0.250837	0.228848	0.317451	-1.21141	0.000277451	-0.147364	0.673759	-0.0249649	1	-0.0985603	0.802057	-0.28208	0.0360632	-0.171507	0.267346	-0.81203	0.00357704	-1.54934	0.000802346
1622543_at	VvALDH2B4	-0.244024	0.341081	0.4967	0.063435	-1.18506	0.000789833	-0.740091	0.078838	-0.616268	0.181666	-0.741511	0.0920187	-0.331293	0.154269	-0.191238	0.56879	-0.882407	0.00427464	-1.67219	0.000948855
1608583_at	VvALDH2B9	-3.46373	0.000434272	-1.97575	0.0121783	-0.896544	0.201979	-0.576114	0.664579	-0.157044	1	0.000476897	1	0.15324	0.212537	0.0892393	0.625613	0.443789	0.00734286	-0.193689	0.0772121
1607505_s_at	VvALDH2B8	5.43491	1.31564e-09	4.27429	7.90062e-09	4.71527	3.98894e-09	1.04964	0.326896	-0.503271	0.650783	0.309459	0.823429	1.58774	0.000318276	0.649366	0.0234306	1.20048	0.00965004	1.32459	0.00719011
1616783_at	VvALDH2B8	6.06675	5.49858e-09	4.57999	4.44455e-08	5.26431	1.62323e-08	1.2756	0.382568	-0.582127	0.718035	0.218569	0.986233	1.63066	0.00060941	0.589457	0.0783148	1.61193	0.0111352	1.39958	0.0165468
1607972_s_at	VvALDH3F1	absent	absent	absent	absent	absent	absent	0.368695	0.940777	0.050099	1	0.247229	0.992099	1.33767	0.00552167	0.492492	0.302866	-0.958632	0.00444824	-1.08727	0.00312297
1620281_at	VvALDH3F1	absent	absent	absent	absent	absent	absent	0.751842	0.821195	0.34606	1	0.301983	1	1.25296	0.00848511	0.305339	0.617451	-0.90532	0.00861818	-1.22418	0.00363507
1609027_at	VvALDH3J1	0	1	0.00866645	0.631818	0	1	-0.00158293	1	-0.00158293	1	-0.00158293	1	0.109628	0.96565	0.405517	0.614946	-0.383696	0.183128	-1.10371	0.0106225
1612798_at	VvALDH3J1	absent	absent	absent	absent	absent	absent	absent	absent	absent	absent	absent	absent	absent	absent	absent	absent	absent	absent	absent	absent
1609118_at	VvALDH3H1	0.767502	0.00599916	0.835577	0.00409509	0.0531596	0.918847	-0.356871	0.639107	0.0390126	1	-0.282791	0.705365	-0.321375	0.212748	-0.0427213	1	0.0452752	0.986749	0.102714	0.831078
1622313_at	VvALDH3H1	0.923048	0.00112594	0.846142	0.00212337	0.187812	0.399912	-0.177791	0.845849	0.308814	0.605187	0.13918	0.883013	-0.355094	0.0108757	0.129353	0.405342	-0.078528	0.83937	-0.150604	0.600102
1617309_at	VvALDH3H5	0.0535833	1	0.0710243	1	0.818721	0.250651	-0.281943	0.69479	0.180828	0.852485	0.515204	0.395891	0.127557	0.524172	-0.261696	0.210871	1.86607	0.000564023	0.456406	0.0128196
1606935_at	VvALDH5F1	-1.80522	1.3432e-05	-0.770041	0.00351085	-1.28082	0.000147259	0.0727971	0.953041	-0.0131991	1	0.116142	0.787996	0.0401934	0.980578	-0.256597	0.325738	-0.322524	0.153468	-0.276208	0.209279
1606966_at	VvALDH6B7	0.328927	0.169263	-0.0303786	1	-0.0142964	1	-0.354128	0.318968	-0.216114	0.532779	-0.311499	0.355246	-8.47226e-05	1	-0.0660912	0.615316	-0.03748	0.946701	-0.423731	0.0775083
1619810_at	VvALDH6B3	-0.0695846	0.838309	0.255155	0.29797	-0.590668	0.02367	-0.257523	0.159791	-0.115451	0.514714	0.137334	0.424644	0.022642	0.998107	0.0785494	0.742538	-0.042855	0.709866	-0.0100302	1
1621793_at	VvALDH7B5	-0.0208367	0.836386	0.254941	0.00360566	-0.200073	0.0128386	0.00939904	1	-0.0181706	1	0.100144	0.694839	0.03607	0.609866	-0.0379426	0.685485	0.019165	0.484004	-0.0125758	0.677307
1611624_at	VvALDH10A9	0.655354	0.0133082	0.680965	0.0117914	0.42623	0.0814384	-0.352988	0.311342	-0.236649	0.493798	0.0195995	1	-0.0404134	0.782599	0.116324	0.335436	0.462065	0.00563114	0.289577	0.0213257
1620523_at	VvALDH10B1	-1.83461	3.79819e-11	-1.81596	4.11356e-11	-1.88111	3.16638e-11	-0.300999	0.408827	-0.372298	0.310456	-0.0317511	1	-0.0341372	0.97053	0.189291	0.382234	0.000172072	1	0.115298	0.256896
1607548_at	VvALDH11B1	2.3443	0.000666135	0.974547	0.0628334	0.816662	0.110991	0.973388	0.395762	0.659161	0.551676	0.466399	0.68718	0.198787	0.25747	-0.446638	0.0341528	-0.500776	0.00119946	-0.425686	0.00155087
1618249_at	VvALDH11B1	2.56978	0.00133288	0.965501	0.125122	0.946129	0.130652	0.979914	0.437187	0.787187	0.520677	0.710765	0.544296	0.162979	0.550678	-0.355665	0.206328	-0.407712	0.0102783	-0.37779	0.0126905
1617551_at	VvALDH11A3	-0.336367	0.151059	-0.0162546	1	-0.468909	0.0551867	-0.647824	0.450199	-0.947038	0.277158	-0.618446	0.446273	-0.27503	0.295976	0.0178307	1	0.334363	0.309878	0.299986	0.353227
1619090_at	VvALDH11A3	-0.409906	0.0525444	0.0622823	0.852485	-0.415764	0.0516982	-0.0390464	1	0.0240974	1	0.161059	0.652298	-0.170184	0.15168	-0.0454471	0.873774	0.480707	0.0437633	0.049163	0.878804
1617330_at	VvALDH18B3	absent	absent	absent	absent	absent	absent	absent	absent	absent	absent	absent	absent	absent	absent	absent	absent	absent	absent	absent	absent
1621123_at	VvALDH18B3	absent	absent	absent	absent	absent	absent	absent	absent	absent	absent	absent	absent	absent	absent	absent	absent	absent	absent	absent	absent
1619565_at	VvALDH18B1	0.506659	0.000237648	0.678042	4.18959e-05	0.192492	0.047488	0.0724583	1	-0.0935905	0.99166	-0.00891883	1	0.377507	0.124519	0.0680808	0.956343	-0.914287	0.00509255	-1.35052	0.00184896
1616756_at	VvALDH22A1	-1.05356	7.84351e-06	-1.34644	1.8124e-06	-0.52942	0.000813368	-0.102378	1	-0.427375	0.537738	-0.162694	0.891827	-0.0556921	0.927398	-0.137845	0.702123	0.170537	0.00879649	-0.00692081	0.951172

## Sheet: ABA-pathogen-abiotic
probe	Name	DM-mock-Rpv1-Rpv2+(logFC)	DM-mock-Rpv1-Rpv2+(adjust_p_value)	DM-mock-Rpv1+Rpv2-(logFC)	DM-mock-Rpv1+Rpv2-(adjust_p_value)	BN-susceptible-BN-mock(logFC)	BN-susceptible-BN-mock(adjust_p_value)	BN-resistant-BN-mock(logFC)	BN-resistant-BN-mock(adjust_p_value)	virus-GLRaV-3-mock-Ripening(logFC)	virus-GLRaV-3-mock-Ripening(adjust_p_value)	peg-24h(logFC)	peg-24h(adjust_p_value)	salt-24h(logFC)	salt-24h(adjust_p_value)	salinity-d16(logFC)	salinity-d16(adjust_p_value)	waterDef-d16(logFC)	waterDef-d16(adjust_p_value)	ABA-ctrl-d14(logFC)	ABA-ctrl-d14(adjust_p_value)	ABA-ctrl-d28(logFC)	ABA-ctrl-d28(adjust_p_value)	ABA-ctrl-d03(logFC)	ABA-ctrl-d03(adjust_p_value)	ABA-ctrl-d10(logFC)	ABA-ctrl-d10(adjust_p_value)
1608207_at	VvALDH2B4	-1.3435	0.00193733	-0.732421	0.0413011	-0.496231	0.0367271	0.0167848	1	0.0822674	0.758275	0.738336	0.0259807	0.571669	0.104314	1.97249	1.84406e-07	2.20915	2.46835e-08	-0.28208	0.0360632	-0.171507	0.267346	-0.81203	0.00357704	-1.54934	0.000802346
1622543_at	VvALDH2B4	-2.02315	0.00108319	-0.768066	0.0836715	-0.684118	0.274781	-0.027666	1	-0.525878	0.0169329	0.70322	0.0377756	0.549626	0.127977	2.3022	6.89538e-08	2.56967	9.6788e-09	-0.331293	0.154269	-0.191238	0.56879	-0.882407	0.00427464	-1.67219	0.000948855
1608583_at	VvALDH2B9	-1.41326	0.00183953	-1.1855	0.00911184	0.85525	0.164208	1.03243	0.201628	-0.332932	0.0456532	-0.934636	0.0147916	-0.0339582	1	-0.66507	0.0195207	-0.964191	0.00100414	0.15324	0.212537	0.0892393	0.625613	0.443789	0.00734286	-0.193689	0.0772121
1607505_s_at	VvALDH2B8	0.247997	0.322612	0.469184	0.135847	0.236749	0.743114	1.12653	0.143845	0.22821	0.334787	0.878497	0.000127705	0.939445	8.45658e-05	1.40425	3.70912e-07	1.23263	2.5121e-06	1.58774	0.000318276	0.649366	0.0234306	1.20048	0.00965004	1.32459	0.00719011
1616783_at	VvALDH2B8	0.236916	0.209877	0.647833	0.020275	0.269868	0.603303	0.938679	0.137224	0.131944	0.679662	0.714077	0.00114411	0.782345	0.000614685	1.34701	2.75039e-06	1.16176	2.03124e-05	1.63066	0.00060941	0.589457	0.0783148	1.61193	0.0111352	1.39958	0.0165468
1607972_s_at	VvALDH3F1	-0.768536	0.0370002	-0.560444	0.165708	-0.340518	0.729264	-0.333915	0.804421	-1.15104	0.0118776	1.3129	9.5562e-07	0.877385	0.000477843	1.0817	0.00017473	1.29618	1.62463e-05	1.33767	0.00552167	0.492492	0.302866	-0.958632	0.00444824	-1.08727	0.00312297
1620281_at	VvALDH3F1	-0.705885	0.141309	-0.245565	0.748619	-0.412529	0.613453	-0.596365	0.53609	-1.1374	0.00225804	1.34451	5.36951e-07	0.923972	0.000235633	0.993164	4.77792e-05	1.2079	2.88225e-06	1.25296	0.00848511	0.305339	0.617451	-0.90532	0.00861818	-1.22418	0.00363507
1609027_at	VvALDH3J1	-0.367181	0.121872	-0.25746	0.371815	0.457585	0.41283	-0.880775	0.220421	-0.19926	0.541013	-0.213837	0.604462	-0.359421	0.322062	-0.406335	0.122755	-0.100264	0.794566	0.109628	0.96565	0.405517	0.614946	-0.383696	0.183128	-1.10371	0.0106225
1612798_at	VvALDH3J1	-0.0163719	0.995761	-0.0104836	1	0.313602	0.509507	-0.0294938	1	absent	absent	-0.053568	0.993065	-0.0598509	0.982665	-0.0264978	0.817973	0	1	absent	absent	absent	absent	absent	absent	absent	absent
1609118_at	VvALDH3H1	-0.823346	0.011768	-0.230187	0.484935	0.316143	0.457911	-0.342024	0.52517	-0.5541	0.00588342	-0.0192076	1	-0.0413685	0.902941	-0.127445	0.201407	0.142899	0.140077	-0.321375	0.212748	-0.0427213	1	0.0452752	0.986749	0.102714	0.831078
1622313_at	VvALDH3H1	-0.181843	0.211871	-0.115397	0.552552	0.238714	0.49696	0.0901811	0.903591	-0.299234	0.289545	-0.0811148	0.60812	-0.0114669	1	-0.0176297	1	0.241266	0.0755302	-0.355094	0.0108757	0.129353	0.405342	-0.078528	0.83937	-0.150604	0.600102
1617309_at	VvALDH3H5	-0.610582	0.133816	-0.147748	0.861538	-1.20197	0.0204912	-0.851803	0.13275	-0.380099	0.0319247	-0.0465535	1	-0.30214	0.337992	0.361253	0.297631	1.26757	0.000277371	0.127557	0.524172	-0.261696	0.210871	1.86607	0.000564023	0.456406	0.0128196
1606935_at	VvALDH5F1	0.165313	0.302605	-0.0953648	0.695245	-0.654839	0.104742	-0.281081	0.596413	0.29903	0.244197	-0.26668	0.000696048	0.00589838	1	-0.530013	0.00142184	-0.978441	5.10489e-07	0.0401934	0.980578	-0.256597	0.325738	-0.322524	0.153468	-0.276208	0.209279
1606966_at	VvALDH6B7	-0.4297	0.00381882	0.0604963	0.687207	-0.0916276	0.574485	0.00864147	1	0.0668867	0.0820362	0.941282	0.00623148	0.30645	0.470672	0.549834	0.0162212	0.694318	0.00268861	-8.47226e-05	1	-0.0660912	0.615316	-0.03748	0.946701	-0.423731	0.0775083
1619810_at	VvALDH6B3	-0.125107	0.738774	0.00889865	1	0.629656	0.00954665	0.383634	0.106866	0.15518	0.0909225	0.359265	0.00194953	0.397992	0.000981071	0.531918	0.000120944	0.408365	0.00179005	0.022642	0.998107	0.0785494	0.742538	-0.042855	0.709866	-0.0100302	1
1621793_at	VvALDH7B5	-0.590788	0.000564311	-0.39266	0.00708014	0.0372553	0.975637	0.0789784	0.900796	-0.0384824	0.836628	1.36173	3.49038e-13	1.23949	6.49539e-12	1.38742	1.07192e-07	1.29334	2.94213e-07	0.03607	0.609866	-0.0379426	0.685485	0.019165	0.484004	-0.0125758	0.677307
1611624_at	VvALDH10A9	-0.523988	0.0115633	-0.457357	0.0386633	0.336216	0.135461	0.704627	0.0387998	-0.0231738	0.864629	0.109796	0.464957	0.215102	0.112424	0.0848938	0.457777	-0.124482	0.230223	-0.0404134	0.782599	0.116324	0.335436	0.462065	0.00563114	0.289577	0.0213257
1620523_at	VvALDH10B1	absent	absent	absent	absent	0.858317	0.0839782	0.643317	0.299302	0.0865059	0.180859	-0.101681	0.754003	0.172958	0.504869	-0.0839876	0.703685	-0.0859793	0.67566	-0.0341372	0.97053	0.189291	0.382234	0.000172072	1	0.115298	0.256896
1607548_at	VvALDH11B1	0.0830372	0.826062	1.06105	0.0137745	-1.72671	0.0137352	-1.10297	0.127443	-0.942682	0.00482412	-0.184344	0.381047	-0.519547	0.00719946	-0.662145	0.00196679	-0.250548	0.23335	0.198787	0.25747	-0.446638	0.0341528	-0.500776	0.00119946	-0.425686	0.00155087
1618249_at	VvALDH11B1	0.566801	0.0431581	1.04025	0.0105613	-1.80595	0.00154808	-0.70623	0.0685712	-0.898871	0.00451654	-0.159999	0.553238	-0.622523	0.00544286	-0.736233	0.00434175	-0.209326	0.442986	0.162979	0.550678	-0.355665	0.206328	-0.407712	0.0102783	-0.37779	0.0126905
1617551_at	VvALDH11A3	-0.488285	0.233692	0.3233	0.557217	0.661651	0.406594	0.933729	0.357598	-0.360572	0.0167579	-0.528169	0.0275979	-0.375383	0.144947	0.283715	0.136897	0.135119	0.52113	-0.27503	0.295976	0.0178307	1	0.334363	0.309878	0.299986	0.353227
1619090_at	VvALDH11A3	-0.360872	0.0975356	-0.189032	0.485772	0.98087	0.0530838	1.50164	0.0374674	-0.0959998	0.35201	-0.513785	0.0503388	-0.234491	0.467553	0.372007	0.00555997	0.221886	0.0889591	-0.170184	0.15168	-0.0454471	0.873774	0.480707	0.0437633	0.049163	0.878804
1617330_at	VvALDH18B3	absent	absent	absent	absent	absent	absent	absent	absent	8.88178e-16	1	-4.44089e-16	1	0	1	absent	absent	absent	absent	absent	absent	absent	absent	absent	absent	absent	absent
1621123_at	VvALDH18B3	absent	absent	absent	absent	absent	absent	absent	absent	absent	absent	-4.44089e-16	1	0.00819511	0.398922	absent	absent	absent	absent	absent	absent	absent	absent	absent	absent	absent	absent
1619565_at	VvALDH18B1	-0.524639	0.08598	0.075879	0.937752	-0.0185116	1	0.773467	0.492632	0.312396	0.0743291	0.491634	0.000276803	0.520072	0.000213363	0.477194	8.67406e-07	0.373465	2.72695e-05	0.377507	0.124519	0.0680808	0.956343	-0.914287	0.00509255	-1.35052	0.00184896
1616756_at	VvALDH22A1	-0.16225	0.111485	-0.113008	0.358802	0.0167883	1	-0.137337	0.626757	0.100274	0.685412	-0.696402	1.21788e-05	-0.386243	0.0111178	-1.51189	2.33574e-09	-1.80836	1.05933e-10	-0.0556921	0.927398	-0.137845	0.702123	0.170537	0.00879649	-0.00692081	0.951172

## Sheet: development
probe	Name	normalized expression value (season 2003)				normalized expression value (season 2005)				normalized expression value (season 2006)				normalized expression value
		5 weeks afer flowering	7 weeks afer flowering	10 weeks afer flowering	FDR	5 weeks afer flowering	7 weeks afer flowering	10 weeks afer flowering	FDR	5 weeks afer flowering	7 weeks afer flowering	10 weeks afer flowering	FDR	green hard	green soft	pink soft	red soft	FDR
1608207_at	VvALDH2B4	4469.38	3841.25	207.133	8.81e-06	4779.34	3850.17	185.131	3.28e-05	4417.07	3164.36	59.8657	8.8e-05	3931.03	2530.6	1242.77	1008.14	4.33843e-13
1622543_at	VvALDH2B4	323.588	273.662	12.5014	1.45e-05	393.028	271.435	10.7491	1.09e-05	499.394	499.521	12.2294	8.65e-07	827.103	536.287	209.629	202.629	3.87009e-11
1607505_s_at	VvALDH2B8	922.03	751.618	3879.1	0.000521946	897.883	631.114	3388.03	1.31e-05	445.587	440.163	2316.51	1.7e-05	847.844	1736.48	3245.12	2943.62	1.85868e-08
1616783_at	VvALDH2B8	199.276	130.993	657.726	0.00219593	260.959	210.573	905.748	7.74e-05	131.794	178.677	898.044	0.000111466	262.815	627.339	1102.07	1123.67	3.1618e-09
1608583_at	VvALDH2B9	840.283	1473.94	753.942	0.0470559	1308.56	1661.95	1244.94	0.0136866	1682.54	1551.16	1364.97	0.463967	1863.53	1552.16	1310.01	1298.75	6.656e-07
1607972_s_at	VvALDH3F1	23.5743	153.316	41.0253	0.016422	154.449	37.1069	21.5269	0.000979955	75.4314	46.5582	29.2997	0.185291	165.122	197.762	217.613	380.403	3.37684e-06
1620281_at	VvALDH3F1	35.5237	55.0432	42.4712	0.61036	176.6	56.7967	22.1853	0.000468006	135.001	109.206	61.8848	0.0758686	189.67	253.76	216.383	434.726	1.96321e-06
1609118_at	VvALDH3H1	208.735	245.716	182.362	0.0964757	188.96	217.904	178.528	0.149796	245.023	216.696	209.034	0.361468	180.584	158.978	118.085	117.174	2.3461e-05
1622313_at	VvALDH3H1	197.922	161.282	133.922	0.237532	197.666	225.363	148.25	0.00165613	271.729	219.292	160.206	0.00202181	251.15	216.158	200.952	161.987	0.00241419
1617309_at	VvALDH3H5	573.828	994.154	1653.92	0.000419239	278.603	692.14	1349.95	7.38e-06	477.56	657.03	1288.65	0.00050209	2039.01	2573.47	2576.87	2456.68	0.0671487
1609027_at	VvALDH3J1	absent	absent	absent	absent	4.33513	4.33513	4.33513	1	4.33513	4.33513	4.33513	1	7.02191	5.20545	4.7503	4.66621	0.0853279
1612798_at	VvALDH3J1	absent	absent	absent	absent	absent	absent	absent	absent	absent	absent	absent	absent	absent	absent	absent	absent	absent
1606935_at	VvALDH5F1	6141.85	2216.39	1256.64	0.00146938	4378.62	2817.67	1523.62	8.98e-06	2751.44	2046.3	1378.38	0.002756	2493.79	2037.97	1953.75	1644.77	0.000569054
1619810_at	VvALDH6B3	992.25	869.143	1100.81	0.0794827	800.79	878.934	1096.91	0.00405405	698.453	840.345	1087.56	0.00755702	1381.42	1325.42	1509.72	1376.15	0.154191
1606966_at	VvALDH6B7	5.31809	6.99157	5.31809	0.155474	5.13788	5.56121	5.18389	0.664349	7.0207	10.6361	5.35218	0.147784	5.42619	4.91788	4.73079	4.68044	0.0110712
1621793_at	VvALDH7B5	223.804	217.34	214.919	0.83679	220.951	282.264	208.733	0.0502571	251.898	358.292	219.515	0.00172634	677.104	656.211	529.227	541.763	0.000240488
1611624_at	VvALDH10A9	1342.94	1069.6	1116.18	0.107212	1459.76	1371.44	1719.74	0.00527151	1273.1	1203.58	1602	0.0484066	1340.87	1287.5	1278.01	1671.16	1.86455e-06
1620523_at	VvALDH10B1	30.4435	29.807	36.8708	0.0449659	24.098	27.3511	32.2808	0.00963383	29.3669	30.2727	33.2115	0.151452	15.6569	15.4393	15.791	15.4715	0.916028
1617551_at	VvALDH11A3	224.842	169.625	154.133	0.138321	153.64	113.378	167.7	0.0196449	152.564	170.639	257.908	0.135696	453.109	367.067	271.963	260.601	0.00553816
1619090_at	VvALDH11A3	862.61	486.155	416.492	0.108585	1037.53	932.993	741.642	0.00612396	971.016	909.374	841.01	0.123646	906.784	824.555	596.289	572.123	0.00572456
1607548_at	VvALDH11B1	286.948	712.704	93.687	0.000431229	470.524	570.577	146.014	0.00022257	473.17	421.1	124.92	0.00353099	829.951	753.151	790.932	654.149	0.414209
1618249_at	VvALDH11B1	242.043	462.093	144.597	0.0335302	475.109	581.421	145.052	6.25e-05	472.438	409.616	113.901	0.00549031	479.981	455.463	517.009	446.653	0.662282
1619565_at	VvALDH18B1	1003.21	1395.14	2429.07	0.00467518	1324.03	985.642	2825.29	1.19e-06	1040.05	783.238	2506.55	1.2e-05	3194.99	4181.74	4575.46	5213.65	6.18374e-06
1617330_at	VvALDH18B3	absent	absent	absent	absent	absent	absent	absent	absent	absent	absent	absent	absent	4.17534	4.17533	4.17533	4.17884	1
1621123_at	VvALDH18B3	absent	absent	absent	absent	absent	absent	absent	absent	absent	absent	absent	absent	4.19544	4.17533	4.19705	4.18137	0.874959
1616756_at	VvALDH22A1	73.113	74.4273	72.9812	0.973956	95.085	69.6281	69.6848	0.000268719	73.4214	68.8038	69.16	0.34801	78.9467	81.7093	77.3767	79.9723	0.864156

## Sheet: environment
probe	Name	riparia-ld-sd-d1(logFC)	riparia-ld-sd-d1(adjust_p_value)	riparia-ld-sd-d3(logFC)	riparia-ld-sd-d3(adjust_p_value)	riparia-ld-sd-d7(logFC)	riparia-ld-sd-d7(adjust_p_value)	riparia-ld-sd-d14(logFC)	riparia-ld-sd-d14(adjust_p_value)	riparia-ld-sd-d21(logFC)	riparia-ld-sd-d21(adjust_p_value)	riparia-ld-sd-d28(logFC)	riparia-ld-sd-d28(adjust_p_value)	riparia-ld-sd-d42(logFC)	riparia-ld-sd-d42(adjust_p_value)	seyval-ld-sd-d1(logFC)	seyval-ld-sd-d1(adjust_p_value)	seyval-ld-sd-d3(logFC)	seyval-ld-sd-d3(adjust_p_value)	seyval-ld-sd-d7(logFC)	seyval-ld-sd-d7(adjust_p_value)	seyval-ld-sd-d14(logFC)	seyval-ld-sd-d14(adjust_p_value)	seyval-ld-sd-d21(logFC)	seyval-ld-sd-d21(adjust_p_value)	seyval-ld-sd-d28(logFC)	seyval-ld-sd-d28(adjust_p_value)	seyval-ld-sd-d42(logFC)	seyval-ld-sd-d42(adjust_p_value)
1608207_at	VvALDH2B4	-1.05239	6.96143e-05	0.0240113	1	0.119439	0.934145	0.904128	0.00282538	0.269138	0.731865	0.285712	0.529688	1.30247	2.44385e-06	-0.0211797	1	-0.17499	0.817001	0.10222	1	0.048011	1	0.0708442	1	0.199912	1	-0.143907	0.964503
1622543_at	VvALDH2B4	-0.744545	0.0530087	0.185774	0.87738	0.199286	0.899315	0.76577	0.128831	0.294936	0.888499	0.0683712	1	1.19677	0.00212008	0.20235	0.935681	-0.293387	0.748776	0.648193	0.268439	0.0900263	1	0.0852093	1	-0.00690536	1	0.090693	1
1608583_at	VvALDH2B9	-0.662862	0.00598595	-0.362895	0.291146	-0.702774	0.0270182	0.444464	0.18541	0.341503	0.485519	0.495948	0.102298	0.0355308	1	-0.0787864	1	-0.283674	0.502378	-0.309041	0.49064	-0.247375	1	-0.338896	1	0.132681	1	0.276203	0.573271
1607505_s_at	VvALDH2B8	0.286532	0.147146	0.480804	0.0377457	0.250902	0.436422	-0.439117	0.066883	-0.357884	0.226531	-0.308817	0.234305	0.756842	0.000106076	0.570459	0.0216458	0.375305	0.145682	0.123106	0.916927	-0.0863243	1	-0.130145	1	-0.211884	0.900595	0.286616	0.350519
1616783_at	VvALDH2B8	-0.188275	0.331614	0.161847	0.598751	0.126082	0.785102	-0.481424	0.0199605	-0.0701299	1	-0.263053	0.283561	0.392494	0.0286339	0.520935	0.0216458	0.0213465	1	-0.000253767	1	-0.0152773	1	-0.120972	1	-0.371083	0.371831	0.415944	0.0732131
1607972_s_at	VvALDH3F1	-0.0652558	0.990162	0.121287	0.967905	0.450955	0.488059	0.78056	0.102148	0.350105	0.781189	0.408257	0.516082	0.153708	0.849377	-0.290096	0.779863	0.27634	0.761204	0.784403	0.128811	-0.0128017	1	0.48971	1	-0.355037	0.970704	0.308924	0.771727
1620281_at	VvALDH3F1	-0.573239	0.125391	0.0331049	1	0.129374	0.982122	0.744342	0.116563	0.385929	0.70478	0.37643	0.56362	0.526087	0.193492	-0.100582	1	0.0898285	1	0.805698	0.107518	-0.021399	1	0.340247	1	-0.24329	1	0.355904	0.677899
1609027_at	VvALDH3J1	-0.23899	0.51946	-0.0033408	1	0.342512	0.53718	1.10706	0.00130897	0.815056	0.0377168	1.04554	0.00205064	2.35895	1.92438e-11	-0.479119	0.308978	0.0662563	1	0.190478	0.926127	0.02384	1	0.581643	0.630743	0.152772	1	0.389158	0.470794
1612798_at	VvALDH3J1	-0.120747	0.746759	-0.269845	0.493021	-0.110585	0.93441	0.603356	0.04445	0.367503	0.414524	0.115111	0.926723	0.00746449	1	0.00301707	1	-0.13117	0.892087	-0.058774	1	-0.390318	1	1.10091	0.00232618	-0.574144	0.284144	-0.000910878	1
1609118_at	VvALDH3H1	0.025507	1	-0.128561	0.879642	-0.0910758	0.98882	-0.953896	0.00181547	-1.66959	2.35574e-07	-0.822197	0.00685753	1.2106	1.25146e-05	-0.157172	0.902343	-0.210247	0.734371	0.358397	0.44398	0.246419	1	-0.164629	1	-0.904262	0.0310532	-0.169965	0.905649
1622313_at	VvALDH3H1	-0.0530555	0.949405	-0.0933648	0.919502	-0.324635	0.378552	-1.27429	1.15027e-06	-1.83291	2.2837e-10	-0.836874	0.00102524	1.42815	1.03923e-08	-0.067233	1	0.0986895	0.948461	0.087658	1	-0.0493151	1	-0.286108	1	-0.820384	0.0170132	-0.221001	0.680457
1617309_at	VvALDH3H5	0.858779	1.48625e-06	0.962044	9.62367e-07	0.597377	0.00608511	0.360269	0.102653	-0.204032	0.618206	0.141436	0.701693	0.612177	0.00043566	-0.044322	1	0.890183	6.5765e-06	0.597591	0.00564745	0.0258692	1	-0.151062	1	0.0507208	1	-0.22426	0.458572
1606935_at	VvALDH5F1	0.230635	0.196953	-0.356376	0.0944627	0.0123793	1	0.358301	0.100808	-0.091087	0.999354	-0.455076	0.02041	-0.450903	0.00903043	-0.0442471	1	0.0694349	0.961651	0.273067	0.305212	-0.0504504	1	0.0656271	1	-0.00491474	1	-0.540717	0.0121367
1606966_at	VvALDH6B7	-0.27049	0.192946	-0.0849891	0.908259	-0.0761251	0.968321	0.198326	0.611209	-0.00754384	1	0.0144999	1	-0.690317	0.000574746	0.00413303	1	0.249099	0.440172	0.0200557	1	-0.0222975	1	0.00232781	1	-0.106428	1	0.00914041	1
1619810_at	VvALDH6B3	-0.129411	0.304726	0.100092	0.633172	0.0472507	0.955875	0.0223396	1	-0.121677	0.702627	-0.207897	0.160508	-0.900666	1.63335e-11	-0.0092023	1	-0.0945787	0.708775	0.304251	0.0424373	0.0128784	1	-0.0719816	1	0.0758039	1	-0.0822895	0.854629
1621793_at	VvALDH7B5	-0.177802	0.154071	0.0203547	1	0.022234	1	0.091459	0.774288	-0.199778	0.324693	-0.10407	0.673802	-0.0682943	0.733262	0.0853071	0.825417	-0.276596	0.0746175	0.0569784	1	-0.176136	1	-0.19608	0.81952	0.103392	1	-0.117586	0.676351
1611624_at	VvALDH10A9	0.151683	0.295602	0.124495	0.589074	-0.090747	0.805514	-0.124314	0.650392	-0.228386	0.293566	-0.429986	0.00400376	-0.854947	4.9103e-09	0.236133	0.227304	0.0378834	1	0.198448	0.357605	-0.0452846	1	-0.162646	1	0.209136	0.670974	-0.424231	0.011564
1620523_at	VvALDH10B1	0.519036	3.05672e-05	-0.0562601	0.893353	0.00367584	1	0.0752656	0.869613	-0.0360716	1	0.000724423	1	-0.404374	0.00122905	0.290548	0.0822758	-0.00863746	1	0.00545802	1	-0.0295598	1	-0.0346559	1	0.0195718	1	-0.0114144	1
1607548_at	VvALDH11B1	-0.0585394	0.989081	0.875591	0.0254694	-0.11969	0.977113	0.935576	0.0153073	0.291644	0.816546	0.678552	0.0915696	0.877563	0.00843832	0.00122585	1	1.88846	6.71782e-07	0.55129	0.270083	0.323885	1	-0.00891395	1	0.228886	1	-0.0153365	1
1618249_at	VvALDH11B1	0.702927	0.0138874	1.40491	1.93284e-05	0.280659	0.636975	0.819423	0.0165501	0.2496	0.833707	0.739452	0.0290312	0.928335	0.00158437	-0.372506	0.471006	2.19069	8.4461e-10	0.319869	0.595794	0.265961	1	0.0290657	1	0.275569	0.972933	-0.163799	0.952132
1617551_at	VvALDH11A3	0.729401	0.00376535	-0.295597	0.462675	0.204337	0.739501	0.215442	0.721646	0.0390434	1	-0.304121	0.460517	-0.743926	0.00418748	0.304674	0.524412	0.0391199	1	0.478169	0.198332	0.402171	1	0.141451	1	0.0161547	1	0.159399	0.913632
1619090_at	VvALDH11A3	0.475446	0.00296747	-0.376831	0.060808	-0.247871	0.336998	0.0747818	0.965822	0.190066	0.636157	-0.143038	0.66538	-0.604098	0.000264179	0.244867	0.349753	-0.13874	0.692486	-0.00962955	1	-0.0301548	1	0.199598	1	0.0905239	1	-0.024583	1
1617330_at	VvALDH18B3	0.00232562	1	0	1	0.0173723	0.558934	-0.0212586	0.406074	0	1	0	1	0.00500444	0.920647	0	1	0.00267984	1	-0.000263312	1	0	1	0	1	0	1	0	1
1621123_at	VvALDH18B3	0	1	0	1	0	1	0	1	0	1	0	1	0	1	-0.00670504	0.940242	0.00284542	1	0	1	0	1	0	1	0.00200404	1	0	1
1619565_at	VvALDH18B1	-0.0498269	0.873359	0.303654	0.103046	0.164856	0.547251	0.364501	0.0439687	-0.0320441	1	-0.174788	0.462794	-0.757596	1.06303e-06	0.162181	0.586165	0.111404	0.754444	0.522051	0.00488372	0.0982526	1	-0.0999069	1	0.148711	0.952395	-0.086857	0.93836
1616756_at	VvALDH22A1	0.338471	0.00445618	-0.210643	0.187691	0.336036	0.033171	0.299324	0.0437242	-0.128692	0.701377	0.216329	0.169844	0.350266	0.00433865	0.00927353	1	-0.0968807	0.726075	0.139866	0.562808	0.073257	1	-0.0330373	1	0.0201829	1	0.0370144	1
